# Supplementary material for: EpiMCI: Predicting Multi-Way Chromatin Interactions from Epigenomic Signals
Source: Biology (Basel). 2023 Sep 3;12(9):1203. doi: 10.3390/biology12091203 (PMC10525350; doi:10.3390/biology12091203)
Supplement: Supplementary file 1 [file biology-12-01203-s001.zip]

Archive with 1 entries (1 files):
- biology-2554204-supplementary.pdf
